# Supplementary material for: Icariin Improves Stress Resistance and Extends Lifespan in Caenorhabditis elegans through hsf-1 and daf-2-Driven Hormesis
Source: Int J Mol Sci. 2023 Dec 26;25(1):352. doi: 10.3390/ijms25010352 (PMC10778813; doi:10.3390/ijms25010352)
Supplement: Supplementary file 1 [file ijms-25-00352-s001.zip]

Archive with 1 entries (1 files):
- ijms-2768431-supplementary.pdf
